# Supplementary material for: Quorum Sensing Regulator CinR Directly Activates the Catalase–Peroxidase Gene katG to Alleviate Oxidative Stress and Promote Symbiotic Nitrogen Fixation in Rhizobium etli CFN42
Source: Antioxidants (Basel). 2026 Jun 15;15(6):752. doi: 10.3390/antiox15060752 (PMC13295618; doi:10.3390/antiox15060752)
Supplement: Supplementary file 1 [file antioxidants-15-00752-s001.zip]

Archive with 1 entries (1 files):
- antioxidants-4337847-supplementary.pdf
